# Supplementary material for: Piwil2 (Mili) sustains neurogenesis and prevents cellular senescence in the postnatal hippocampus
Source: EMBO Rep. 2022 Dec 6;24(2):e53801. doi: 10.15252/embr.202153801 (PMC9900342; doi:10.15252/embr.202153801)
Supplement: Supplementary file 3 — Dataset EV1 [file EMBR-24-e53801-s004.xlsx]

## Sheet: DIF0
MGI Gene	Symbol	Name	Sample A [TPM]	Sample B [TPM]	Sample C [TPM]	Mean [TPM]	SD
MGI:106679	Tdrkh	tudor and KH domain containing protein	13.9306	13.2597	14.6014	13.9306	0.670861
MGI:1919884	Zic2	zinc finger protein of the cerebellum 2	10.8522	10.464	11.2404	10.8522	0.388216
MGI:104717	Mybl1	myeloblastosis oncogene-like 1	13.0731	11.6288	14.5175	13.0731	1.44435
MGI:99925	Meis1	Meis homeobox 1	2.12198	2.025	2.21895	2.12198	0.0969705
MGI:1891384	Mov10	mov10 RISC complex RNA helicase	1.99973	1.71846	2.281	1.99973	0.281271
MGI:102670	Ddx4	DEAD box helicase 4	0.133746	0.0775347	0.189958	0.133746	0.0562115
MGI:3045306	Exd1	exonuclease 3'-5' domain containing 1	0.143768	0.0752482	0.212287	0.143768	0.0685194
MGI:2685159	Tex15	testis expressed gene 15	1.16555	0.804634	1.52647	1.16555	0.36092
MGI:1934816	Pnldc1	poly(A)-specific ribonuclease (PARN)-like domain containing 1	0.341674	0.1937	0.489648	0.341674	0.147974
MGI:1919231	Tdrd12	tudor domain containing 12	0.0514816	0.0448911	0.0580721	0.0514816	0.00659045
MGI:2137612	Fkbp6	FK506 binding protein 6	0.0302932	-0.000274992	0.0608614	0.0302932	0.0305682
MGI:2687283	Pld6	phospholipase D family, member 6	0.231689	0.0688883	0.39449	0.231689	0.162801
MGI:1933218	Tdrd1	tudor domain containing 1	0.0112474	0.00316676	0.019328	0.0112474	0.00808061
MGI:3652045	Spocd1	SPOC domain containing 1	0.0165017	-0.00425653	0.0372599	0.0165017	0.0207582
MGI:2684962	Asz1	ankyrin repeat, SAM and basic leucine zipper domain containing 1	0	0	0	0	0
MGI:97054	Btbd18	BTB (POZ) domain containing 18	0	0	0	0	0
MGI:1921318	Gpat2	glycerol-3-phosphate acyltransferase 2, mitochondrial	0	0	0	0	0
MGI:3650217	Henmt1	HEN1 methyltransferase homolog 1 (Arabidopsis)	0	0	0	0	0
MGI:1913965	Mael	maelstrom spermatogenic transposon silencer	0	0	0	0	0
MGI:2138453	Mov10l1	mov10 like RISC complex RNA helicase 1	0	0	0	0	0
MGI:1921941	Tdrd9	tudor domain containing 9	0	0	0	0	0

## Sheet: DIF4
MGI Gene	Symbol	Name	Sample A [TPM]	Sample B [TPM]	Sample C [TPM]	Mean [TPM]	SD
MGI:106679	Tdrkh	tudor and KH domain containing protein	13.2617	12.9435	13.58	13.2617	0.318278
MGI:1919884	Zic2	zinc finger protein of the cerebellum 2	18.8918	17.1715	20.6121	18.8918	1.72029
MGI:104717	Mybl1	myeloblastosis oncogene-like 1	5.4521	4.8839	6.0203	5.4521	0.568202
MGI:99925	Meis1	Meis homeobox 1	11.4007	10.7906	12.0107	11.4007	0.61005
MGI:1891384	Mov10	mov10 RISC complex RNA helicase	2.38	2.05892	2.70108	2.38	0.321082
MGI:102670	Ddx4	DEAD box helicase 4	0.502847	0.409281	0.596413	0.502847	0.0935663
MGI:3045306	Exd1	exonuclease 3'-5' domain containing 1	0.402205	0.3214	0.483011	0.402205	0.0808054
MGI:2685159	Tex15	testis expressed gene 15	0.234026	0.186834	0.281219	0.234026	0.0471926
MGI:1934816	Pnldc1	poly(A)-specific ribonuclease (PARN)-like domain containing 1	0.215665	0.154897	0.276434	0.215665	0.0607685
MGI:1919231	Tdrd12	tudor domain containing 12	0.152408	0.00776057	0.297055	0.152408	0.144647
MGI:2137612	Fkbp6	FK506 binding protein 6	0.0974946	0.00954776	0.185441	0.0974946	0.0879468
MGI:2687283	Pld6	phospholipase D family, member 6	0.0813471	0.0139322	0.148762	0.0813471	0.0674149
MGI:1933218	Tdrd1	tudor domain containing 1	0.0418687	0.0172986	0.0664388	0.0418687	0.0245701
MGI:3652045	Spocd1	SPOC domain containing 1	0.0344436	0.00474372	0.0641434	0.0344436	0.0296999
MGI:2684962	Asz1	ankyrin repeat, SAM and basic leucine zipper domain containing 1	0	0	0	0	0
MGI:97054	Btbd18	BTB (POZ) domain containing 18	0	0	0	0	0
MGI:1921318	Gpat2	glycerol-3-phosphate acyltransferase 2, mitochondrial	0	0	0	0	0
MGI:3650217	Henmt1	HEN1 methyltransferase homolog 1 (Arabidopsis)	0	0	0	0	0
MGI:1913965	Mael	maelstrom spermatogenic transposon silencer	0	0	0	0	0
MGI:2138453	Mov10l1	mov10 like RISC complex RNA helicase 1	0	0	0	0	0
MGI:1921941	Tdrd9	tudor domain containing 9	0	0	0	0	0

## Sheet: DIF7
MGI Gene	Symbol	Name	Sample A [TPM]	Sample B [TPM]	Sample C [TPM]	Mean [TPM]	SD
MGI:106679	Tdrkh	tudor and KH domain containing protein	16.6367	16.1086	17.1649	16.6367	0.528162
MGI:1919884	Zic2	zinc finger protein of the cerebellum 2	12.3636	11.0824	13.6449	12.3636	1.28125
MGI:104717	Mybl1	myeloblastosis oncogene-like 1	7.27129	6.98	7.56257	7.27129	0.291287
MGI:99925	Meis1	Meis homeobox 1	10.4416	9.33677	11.5464	10.4416	1.10482
MGI:1891384	Mov10	mov10 RISC complex RNA helicase	1.77332	1.53936	2.00729	1.77332	0.233962
MGI:102670	Ddx4	DEAD box helicase 4	0.484663	0.427918	0.541407	0.484663	0.0567441
MGI:3045306	Exd1	exonuclease 3'-5' domain containing 1	0.530986	0.459614	0.602358	0.530986	0.0713719
MGI:2685159	Tex15	testis expressed gene 15	0.124533	0.108234	0.140833	0.124533	0.0162995
MGI:1934816	Pnldc1	poly(A)-specific ribonuclease (PARN)-like domain containing 1	0.511856	0.301231	0.722481	0.511856	0.210625
MGI:1919231	Tdrd12	tudor domain containing 12	0.0784996	0.0373709	0.119628	0.0784996	0.0411287
MGI:2137612	Fkbp6	FK506 binding protein 6	0.0302858	-0.0153394	0.075911	0.0302858	0.0456252
MGI:2687283	Pld6	phospholipase D family, member 6	0	0	0	0	0
MGI:1933218	Tdrd1	tudor domain containing 1	0.057003	0.0362062	0.0777999	0.057003	0.0207969
MGI:3652045	Spocd1	SPOC domain containing 1	0.124584	-0.024936	0.274104	0.124584	0.14952
MGI:2684962	Asz1	ankyrin repeat, SAM and basic leucine zipper domain containing 1	0	0	0	0	0
MGI:97054	Btbd18	BTB (POZ) domain containing 18	0	0	0	0	0
MGI:1921318	Gpat2	glycerol-3-phosphate acyltransferase 2, mitochondrial	0	0	0	0	0
MGI:3650217	Henmt1	HEN1 methyltransferase homolog 1 (Arabidopsis)	0	0	0	0	0
MGI:1913965	Mael	maelstrom spermatogenic transposon silencer	0	0	0	0	0
MGI:2138453	Mov10l1	mov10 like RISC complex RNA helicase 1	0	0	0	0	0
MGI:1921941	Tdrd9	tudor domain containing 9	0	0	0	0	0

## Sheet: DIF14
MGI Gene	Symbol	Name	Sample A [TPM]	Sample B [TPM]	Sample C [TPM]	Mean [TPM]	SD
MGI:106679	Tdrkh	tudor and KH domain containing protein	10.8317	9.90237	11.761	10.8317	0.929299
MGI:1919884	Zic2	zinc finger protein of the cerebellum 2	12.6745	11.498	13.8509	12.6745	1.17641
MGI:104717	Mybl1	myeloblastosis oncogene-like 1	5.30712	4.99405	5.62019	5.30712	0.313073
MGI:99925	Meis1	Meis homeobox 1	7.21591	7.05913	7.37269	7.21591	0.156781
MGI:1891384	Mov10	mov10 RISC complex RNA helicase	1.44481	1.13896	1.75066	1.44481	0.305853
MGI:102670	Ddx4	DEAD box helicase 4	0.343406	0.206003	0.48081	0.343406	0.137404
MGI:3045306	Exd1	exonuclease 3'-5' domain containing 1	0.388213	0.342922	0.433503	0.388213	0.0452908
MGI:2685159	Tex15	testis expressed gene 15	0.152875	0.127083	0.178667	0.152875	0.0257922
MGI:1934816	Pnldc1	poly(A)-specific ribonuclease (PARN)-like domain containing 1	0.328457	0.170261	0.486652	0.328457	0.158196
MGI:1919231	Tdrd12	tudor domain containing 12	0.145102	0.069822	0.220383	0.145102	0.0752802
MGI:2137612	Fkbp6	FK506 binding protein 6	0.138707	0.0519579	0.225455	0.138707	0.0867487
MGI:2687283	Pld6	phospholipase D family, member 6	0.725252	0.432836	1.01767	0.725252	0.292417
MGI:1933218	Tdrd1	tudor domain containing 1	0.0338636	0.0239985	0.0437286	0.0338636	0.00986506
MGI:3652045	Spocd1	SPOC domain containing 1	0	0	0	0	0
MGI:2684962	Asz1	ankyrin repeat, SAM and basic leucine zipper domain containing 1	0	0	0	0	0
MGI:97054	Btbd18	BTB (POZ) domain containing 18	0	0	0	0	0
MGI:1921318	Gpat2	glycerol-3-phosphate acyltransferase 2, mitochondrial	1.38584	1.25426	1.51742	1.38584	0.131583
MGI:3650217	Henmt1	HEN1 methyltransferase homolog 1 (Arabidopsis)	0	0	0	0	0
MGI:1913965	Mael	maelstrom spermatogenic transposon silencer	0	0	0	0	0
MGI:2138453	Mov10l1	mov10 like RISC complex RNA helicase 1	0	0	0	0	0
MGI:1921941	Tdrd9	tudor domain containing 9	0	0	0	0	0

## Sheet: Legend - Dataset EV1
Dataset EV1. Expression in neurogenesis of the genes encoding proteins involved in piRNA metabolic process (GO: 0034587). Individual TPM values are reported for each experimental point (n=3, biological replicates), together with their mean and the standard deviation (SD).
