# Supplementary material for: Piwil2 (Mili) sustains neurogenesis and prevents cellular senescence in the postnatal hippocampus
Source: EMBO Rep. 2022 Dec 6;24(2):e53801. doi: 10.15252/embr.202153801 (PMC9900342; doi:10.15252/embr.202153801)
Supplement: Supplementary file 6 — Dataset EV4 [file EMBR-24-e53801-s011.xlsx]

## Sheet: DEG in Mili KD Heatmaps
ROS	Circadian
C1rl	Cdk1
Arhgap1	Crem
Ltbp3	Relb
Fzd5	Prkaa2
Klf9	Nfil3
Inpp4b	Ass1
Adcy6	Adora1
Srsf5	Id3
Itpr1	Bhlhe40
Hivep2	Klf10
Dgkz	Siah2
Kirrel	Adrb1
Sort1	Egr1
Elk3	Per1
Gadd45a	Id1
Ccni	Sik1
Tcirg1	Nr2f6
Akap12	Cry1
Irgm2	Adcy1
Pdgfb	Ep300
Ablim1	Ddb1
Dnajc3	Kdm5c
Tnfaip1	Per3
Slc2a1	Per2
Ldha	Atf4
Chmp5	Hnrnpu
Galk1	Top1
Irak2	Sirt1
Pdxk	Spsb4
Msn	Ppp1cc
Cd44	Ngfr
Itga7	Kcna2
Tspo	Fbxw11
Chchd2	Dbp
Nat14	Id4
Hspa1a	Ppp1ca
Tspan17	Npas2
Eftud2	Nr1d1
Nfkbia	Ada
Jund	Creb1
Ehd2	Hnrnpd
Stk35	Nlgn1
Oaz1	Bhlhe41
Rabac1	Crtc1
Zbtb7a	Trp53
Hsd3b7	Arntl2
Aldh4a1	Arntl
Klhl21	Kcnd2
Rhob	Gabrb3
Socs3	Rorb
Klf4	Mybbp1a
Pfkp	Clock
Tacc1	Nono
Anxa7	Ddx5
Cdc42ep4	Ncor1
Uaca	Ppargc1a
Nuak2	Ptgds
Tbx3	Zfhx3
Serpinb6a	Gsk3b
Tnks1bp1	Fbxw7
B3gnt2	Prkg1
Fblim1	Fbxl3
Uba2	Maged1
Dusp6	Ube3a
Arf6	Ogt
Ttpal	Rock2
Pde4b	Mycbp2
Isca1	Kcnma1
Prkar1a	Mapk9
Ing5	Prkdc
Ccnl1	Hdac2
Sirt1	Tnfrsf11a
Tcf7	Prok1
Chn1	Prokr1
Dtx3	Id2
Tgfbr2
Osbpl3
Hdac5
Nck2
Extl3
Plxnb2
Pkd1
Lzts2
Ptp4a3
Kcnk3
Abr
Itga1
Ubc
Unc13c
Phf1
Gadd45b
Relb
Bicc1
Lama5
Pbxip1
Cdkn1a
Adcy9
Atp10a
Capzb
Pttg1ip
Pex5
Myl12a
Eif1
Fam118a
Bcr
Ppard
Tfap2a
Rela
Klf6
Fos
Mknk2
Shc1
Nr4a1
Junb
Jun
Btg2
Fosl2
Id1
Csrnp1
Flna
Mafk
Rassf1
Per1
Ier2
Plekhg2
Ddit3
Sik1
Mob3a
Hbegf
Egr2
Sertad1
Vasp
Slc25a25
Trpm4
Slc25a33
Stk40
Xbp1
Osmr
Plekhh3
Cnn2
Epha2
Ndel1
Tpm4
Tsc22d3
Phlda1
Siah2
Egr1
Spry4
Imp3
Arpc5
Zfx
Mical1
Fam129b
Minos1
Oxnad1
1500009L16Rik
Cdk2ap2
Bcam
Map2k3
Foxc1
Ptms
Zic2
Utrn
Zfp703
Lrp10
Acadvl
Lama3
Nup210l
Anxa2
Cyp20a1
Tradd
Avpi1
Rhod
Ndst3
Gpsm3
Slc6a17
Ppp1r15a
Slc10a3
Psmb10
Cdr2
Msx1
Gfra2
Rara
Wnt5b
Sh2d3c
Layn
Spata13
Atp2b4
Fry
Steap4
Plscr2
Gbp2
Pltp
Col4a5
Myof
Ldlr
Ggta1
Adamts16
Nek6
Abhd8
Hspa1b
Tm4sf1
Pex6
Dnajb4
Ankrd50
Rpl22l1
Ldlrap1
St5
Inf2
Slc5a5
Eml2
Parp3
Synpo
Dnpep
Unc45a
Ppt2
Rnd3
Dcdc2a
Nkd2
Tppp3
Hps6
Pik3cd
Dysf
Nhsl2
Mlkl
Nxph4
Stk10
Acsl1
Msrb3
Lama4
Tek
Rgs6
Rftn1
Arfip1
Col5a2
H2-M3
C1qtnf7
Lynx1
Stk3
Clec4e
Tmod3
Ubb
Nr1d1
Dynlrb1
Mrps31
Ednra
Gatm
Stk39
Mark1
St6gal1
Stat5a
Phospho2
Tmem220
Sike1
Timm17a
Arntl2
Npepl1
Lin7a
Fosb
Irf2
Rasl11b
Snai2
Syf2
9930111J21Rik2
Ctnna1
Ifnar2
Des
Aup1
Sp1
Myom1
Lypla1
Runx1t1
Nucb2
Ttc33
Pola2
Lnx2
Amotl1
Nptn
Slco1a4
Ppic
Atp1a2
Rasgrp2
Agrn
Cacna1h
Ptcd2
Btbd3
Ptprk
Ddit4l
Axin2
Ece1
Dnajc4
Rbms3
Nfatc3
Syne1
Pitpnc1
Sned1
Rgs3
Col27a1
Ptn
Rhoa
Mylip
Col5a3
Frk
Hsdl2
Znrf3
Ets1
Lpp
F2r
Ppp2r5a
Col28a1
Trib2
2007-09-01
Nek8
Abi2
Tnfrsf21
Ubr2
Gnb4
Ephx1
Arhgap42
Zbtb7c
Ppp1r12a
Tbx18
Zc3hav1
Sp3
Pls3
Prkg1
Clk2
Parp8
Btg1
Arhgef25
Cald1
Pik3ca
Mxra8
Ptk2
Tmx3
Rock1
Nub1
Arhgap6
Itga4
Syne2
Samd9l
Dguok
Ror1
Lgals4
Pnrc1
Ddx5
Rbms1
Dmd
Tbx15
Pld1
Hdac11
Tcf12
Grk4
Cyp4f13
Mat2b
Pofut2
Snapin
Apbb2
Hsf1
Alad
Gpc4
Fam13c
Card10
Capn11
Pdlim1
2002-09-01
Rnf167
Mtap
Mboat2
Ism1
C920021L13Rik
Cinp
Mtif3
Lhx1
Polg2
Fer
Idh3g
Myo1b
Sgce
Tmem173
St8sia4
Ublcp1
Fam118b
Wdr53
Cyp27a1
Ptpn22
Tinagl1
Lamb1
Asb2
Trp73
Cd300lg
Atp13a4

## Sheet: Legend – Dataset EV4
Dataset EV4: List of the differentially expressed genes target of piRNAs that are encoding proteins involved in reactive oxygen pathway and circadian Mechanism.
