# Supplementary material for: Piwil2 (Mili) sustains neurogenesis and prevents cellular senescence in the postnatal hippocampus
Source: EMBO Rep. 2022 Dec 6;24(2):e53801. doi: 10.15252/embr.202153801 (PMC9900342; doi:10.15252/embr.202153801)
Supplement: Supplementary file 7 — Source Data for Expanded View [file EMBR-24-e53801-s008.zip]

Archive with 5 entries (4 files):
- Source_Data_for_Figure_EV1B.pdf
- __MACOSX/
- __MACOSX/._Source_Data_for_Figure_EV1B.pdf
- Source_Data_for_Figure_EV3.pdf
- __MACOSX/._Source_Data_for_Figure_EV3.pdf
